# Supplementary material for: Delta neutrophil index and shock index can stratify risk for the requirement for massive transfusion in patients with primary postpartum hemorrhage in the emergency department
Source: PLoS One. 2021 Oct 15;16(10):e0258619. doi: 10.1371/journal.pone.0258619 (PMC8519472; doi:10.1371/journal.pone.0258619)
Supplement: S2 Table — (XLSX) [file pone.0258619.s002.xlsx]

## Sheet: Sheet1
study visit number	study registration number	ED admission time	age	inhospitaldeath	DIC	parity	Type_delivery	ICU_day	mental	massive Transfusion	FFP 24	Pconc 24	prehospital RBC	packedRBC_24h	Prehospital_transfusion	total transfusion	hysterectomy	emergent surgery	embolization	DNI	lactate	PT_INR	WBC	Hb	Hct	PLT	tCO2	BUN	Cr	T.bil	Albumin	SBP	DBP	PR	BT	SI
1	1	1	35	0	0	0	1	3	0	1	15	66	25	25	1	50	0	1	1	6.7	5	1.21	7.38	8.8	24.8	72	22	10.7	0.7	1.2	2.4	44	29	113	36	2.56818
2	2	2	33	1	0	1	0	3	0	1	16	18	5	36	1	41	1	1	0	5	5	15	7.97	3.4	10.6	64	12.1	6.5	0.69	1.2	2.4	72	38	145	36.6	2.01389
3	3	3	40	0	1	1	0	10	0	1	27	36	0	37	0	37	1	1	1	20	15.9	1.97	28.24	7.7	27.1	122	10.1	11	1.61	0.3	1	85	60	110	36.9	1.29412
4	4	4	31	0	1	1	1	3	0	1	5	6	13	21	1	34	0	0	1	7.3	2	1.24	10.64	7.6	23.2	86	13	13	0.68	0.8	1.5	90	50	146	37	1.62222
5	5	5	37	0	0	1	1	3	0	1	15	24	17	10	1	27	0	0	1	10.6	5.5	2.62	9.56	9.6	28.3	41	27.4	7.5	0.38	1.4	1.6	100	69	110	34.1	1.1
6	6	6	40	0	0	1	1	4	1	1	21	36	0	27	0	27	0	1	1	8.4	2.2	1.93	7.47	7.8	23.5	86	11	9.4	0.34	0.6	1.6	70	46	132	36.5	1.88571
7	7	7	38	0	0	0	0	3	0	1	10	24	2	24	1	26	1	1	1	5.8	4	2.45	16.71	6.9	20.1	63	18	12.3	0.87	1.8	1.2	69	43	80	37.3	1.15942
8	8	8	39	0	0	1	0	3	0	1	8	6	4	19	1	23	0	1	1	24	6.3	1.02	31.09	11.7	35	132	16	8.4	0.63	1.2	1.5	83	63	153	36.5	1.84337
9	9	9	37	0	0	1	0	2	0	1	6	6	8	15	1	23	0	1	1	10.3	4.1	1.54	30.39	13.1	39.3	208	14	12.9	0.9	1.8	2.6	82	50	130	36	1.58537
10	10	10	33	0	0	0	1	2	1	1	8	13	8	15	1	23	0	1	1	5	4.5	1.02	11.21	9.6	27.7	92	22.3	16.5	0.89	1.6	1.5	102	80	108	38.1	1.05882
11	11	11	39	0	0	1	0	3	0	1	17	12	0	22	0	22	1	1	1	10.6	3.6	15	10.01	5.6	16.6	75	14.6	13.9	0.66	0.9	1.7	48	35	98	36.5	2.04167
12	12	12	35	0	1	0	1	6	0	1	20	32	5	16	1	21	0	0	1	3.3	2.9	15	25.44	14	43.5	84	15	15.4	1.19	2.7	1.3	106	66	116	39.1	1.09434
13	13	13	27	0	0	0	1	2	0	1	5	10	7	14	1	21	1	1	0	4.6	8	2.01	18.03	10.7	32.4	171	8	16.6	1.54	0.8	2.2	70	41	144	37	2.05714
14	14	14	28	0	0	0	0	1	0	1	8	12	2	18	1	20	0	1	1	9.5	3.6	1.29	27.94	8.3	24.8	169	15	7.5	0.99	1	1.4	63	40	142	36.2	2.25397
15	15	15	33	0	1	0	0	1	0	1	0	6	15	5	1	20	0	0	1	2.7	2.4	1.38	3.45	9.1	26.2	160	20.6	11.3	0.53	1.6	2.6	111	75	90	36	0.810811
16	16	16	34	0	1	0	0	4	1	1	8	12	3	17	1	20	1	1	1	2.9	4.7	2.12	26.99	9.3	28.5	98	14	6.7	0.81	1	2.6	135	116	162	36	1.2
17	17	17	30	0	0	0	0	1	0	1	8	12	2	17	1	19	0	0	1	8.9	10.1	2.74	25.07	9.3	29.5	161	11	8.8	1.05	0.7	1.9	69	59	161	35.7	2.33333
18	18	18	37	0	0	1	1	1	1	1	12	6	3	16	1	19	1	1	1	1.5	5.5	2.17	15.28	7.6	23.3	109	21.2	7.9	0.51	0.7	1.4	78	49	80	36.6	1.02564
19	19	19	31	0	1	0	1	3	0	1	2	0	8	10	1	18	0	0	1	9.1		1.76	17.82	11.6	34.8	196	16	9.9	0.94	2.7	2.2	80	60	142	36.4	1.775
20	20	20	34	0	0	0	0	2	1	1	5	12	8	10	1	18	0	1	0	10.4	8.2	1.35	7.74	6.9	20.7	133	14.1	6.5	0.74	1.2	2.1	101	54	118	34.7	1.16832
21	21	21	39	0	0	1	0	1	0	1	14	12	0	17	0	17	1	1	0	0	3.7	1.43	18.39	6.9	20.4	125	17	8.2	0.44	1.1	1.6	74	37	115	36	1.55405
22	22	22	37	0	0	0	1	3	0	1	5	12	5	12	1	17	0	1	1	0	1.5	1.48	13.73	9	26.2	64	15.6	14.5	0.93	1.3	1.5	98	74	108	36.5	1.10204
23	23	23	32	0	0	0	1	1	0	1	5	6	7	10	1	17	0	0	1	7.2	1.9	1.32	14.06	8.6	24.8	139	17.2	11.2	1.37	0.4	1.6	90	54	154	37.8	1.71111
24	24	24	31	0	0	0	1	1	0	1	13	6	0	16	0	16	1	1	0	6.3	2.6	15	14.79	3.8	12	94	16.4	15	0.84	0.5	1	82	44	130	37	1.58537
25	25	25	28	0	0	0	1	2	0	1	7	6	1	15	1	16	1	1	0	0	3.3	1.03	7.08	5	14.7	107	18	3.9	0.44	0.3	1.5	104	69	101	35.8	0.971154
26	26	26	37	0	0	0	1	2	0	1	5	6	6	10	1	16	0	1	1	7.5	2.2	1.09	23.09	11	32.2	117	17	11	0.58	1	2.4	116	68	123	35.4	1.06034
27	27	27	32	0	1	0	0	1	0	1	5	6	11	5	1	16	0	0	1	1.7	1.5	1.19	13.17	7.7	22.1	57	18	7.3	0.48	1.5	2.2	109	70	110	37	1.00917
28	28	28	30	0	1	0	1	2	0	1	7	6	0	15	0	15	1	1	0	11.9	17.4	1.36	28.62	12.4	37.7	175	10.9	13.3	1.07	3.3	3.7	110	60	160	36	1.45455
29	29	29	38	0	0	1	0	2	0	1	10	12	1	14	1	15	0	0	1	0.5	2.2	2.02	11.01	8.5	26.3	120	12.7	5.5	0.43	1.1	2.7	73	50	99	36.7	1.35616
30	30	30	32	0	0	0	1	2	0	1	8	6	3	12	1	15	0	1	1	2.3	2.8	1.66	12.57	8.7	25.9	61	19	10.9	0.83	1.7	1.8	92	38	110	36	1.19565
31	31	31	34	0	1	0	1	2	0	1	9	12	3	12	1	15	0	1	1	0.9	2.6	15	19.8	8.4	23.8	69	14	13.6	1.37	0.6	1.1	107	77	112	36	1.04673
32	32	32	31	0	0	0	0	1	0	1	5	6	3	12	1	15	0	0	1	4	5	1.76	12.37	5.4	16.3	108	17	7.1	0.58	1.9	3.7	104	47	132	36.4	1.26923
33	33	33	41	0	0	1	1	2	0	1	5	3	5	10	1	15	0	1	1	11.1	3.2	1.3	15.47	10.2	31.1	196	17.2	8.8	0.67	1.4	2.6	58	58	108	36.4	1.86207
34	34	34	32	0	0	0	1	1	0	1	4	0	9	6	1	15	0	0	1	3.6	1.3	1.15	14.39	10.6	30.5	143	18	16	0.72	0.6	2	93	60	100	36.6	1.07527
35	35	35	32	0	0	0	1	0	0	1	0	6	10	5	1	15	0	0	1	3.5		1.09	13.19	11.8	34.9	85	15	7.3	0.58	0.4	1.9	146	89	100	36.8	0.684932
36	36	36	34	0	0	1	0	1	0	1	5	0	0	14	0	14	0	0	1	7.2	1.9	1.91	22.01	9	24.8	156	17	8.7	0.54	1.7	2.5	71	58	78	36	1.09859
37	37	37	34	0	0	0	0	1	0	1	6	6	4	9	1	13	0	1	0	0	3.4	1.26	13.24	9	26.1	125	15	13.4	0.74	0.7	1.7	62	41	115	37.2	1.85484
38	38	38	33	0	0	1	0	1	0	1	5	6	6	7	1	13	0	0	1	1.2	2.3	1.28	23.43	10.8	31.5	79	16	8.7	0.48	0.8	1.4	104	61	137	36.1	1.31731
39	39	39	34	0	0	1	0	1	0	1	10	6	6	7	1	13	0	0	1	2.2	2	1.65	11.17	10	28.1	36	14.8	7.8	0.38	0.4	1.4	94	57	90	36	0.957447
40	40	40	34	0	0	0	0	1	0	1	2	0	7	6	1	13	0	0	1	3.8	1.6	1.11	12.31	8.3	23.5	197	16	12.1	0.54	0.9	2.1	101	67	88	37.3	0.871287
41	41	41	42	0	0	1	1	1	0	1	5	0	2	10	1	12	1	1	0	3	1.7	1.32	23.93	7.4	23.6	429	18	22.2	0.58	0.3	2.4	107	40	118	36.9	1.1028
42	42	42	31	0	0	0	0	0	0	1	5	0	8	4	1	12	0	0	1	0		1.1	17.28	12	33.9	120	13	11.7	0.9	0.4	1.7	135	75	115	36.9	0.851852
43	43	43	40	0	0	1	1	2	0	1	5	6	0	11	0	11	1	1	1	1.9	2.9	1.13	12.47	7.9	22.8	117	16	8.4	0.45	0.4	1.5	107	56	78	36.8	0.728972
44	44	44	31	0	0	0	1	1	0	1	4	6	2	9	1	11	0	0	1	2.1	1.2	1.28	32.85	8.7	25.4	118	16	12.1	0.75	2.8	1.6	86	61	98	36.5	1.13953
45	45	45	33	0	0	1	1	0	0	1	2	6	4	7	1	11	0	0	1	0.7		1.78	19.6	9.9	29.9	123	18	11.6	0.96	0.6	2	131	66	108	36.4	0.824427
46	46	46	30	0	0	1	0	1	0	1	3	0	4	7	1	11	0	0	1	6	3.6	1.06	27.43	8.3	24.7	266	15.3	9.8	0.79	0.8	2.4	66	41	100	36.8	1.51515
47	47	47	38	0	0	1	0	1	0	1	5	12	4	7	1	11	0	1	0	3.9	3.8	2.36	18.46	6.3	19.4	78	16	9.7	1.23	0.9	1.9	93	52	123	36.8	1.32258
48	48	48	37	0	0	0	0	0	0	1	3	0	0	10	0	10	0	0	1	2.4		1.42	17.68	9.9	28.6	167	15	10.9	0.56	0.9	2.6	94	59	113	37.4	1.20213
49	49	49	25	0	0	1	0	2	0	1	0	0	0	10	0	10	0	0	1	3.3	1.7	1.01	24.73	9	27.2	149	11	3.6	0.41	0.5	2.5	97	61	102	36.6	1.05155
50	50	50	27	0	0	0	0	1	0	1	6	12	0	10	0	10	0	1	1	2.9	0.6	0.94	18.97	9.3	27.2	154	18	7.4	0.56	0.4	2.5	94	63	93	36.5	0.989362
51	51	51	38	0	0	1	0	1	0	1	4	6	0	10	0	10	1	1	1	0	1	1.41	11.72	6.8	20.4	81	18.7	9.2	0.43	0.6	1.7	166	111	104	36.8	0.626506
52	52	52	35	0	0	0	1	1	0	1	2	0	2	8	1	10	0	0	1	0	1.7	1.24	13.81	7.4	22.3	127	16	9	0.38	1	1.8	77	49	83	35.1	1.07792
53	53	53	32	0	0	0	0	1	0	1	2	0	3	7	1	10	0	1	1	5.1	2.5	1.13	24.71	7.8	22.7	148	20	12.8	0.58	0.9	2.3	124	78	138	37.9	1.1129
54	54	54	35	0	0	1	0	1	0	1	6	6	3	7	1	10	0	0	1	4.9	2.3	1.53	16.71	5.6	17.3	128	11	7.4	0.61	0.9	1.9	112	67	110	36	0.982143
55	55	55	36	0	0	1	1	0	0	1	6	6	4	6	1	10	0	1	1	1.8	1.7	1.14	17.43	11.2	34.9	208	20.9	9.7	0.47	0.5	3.5	125	76	85	38.2	0.68
56	56	56	36	0	0	1	0	0	0	1	3	12	4	6	1	10	0	0	1	5.5		1.25	13.6	8.6	25	192	15.5	6.8	0.44	1.1	1.9	90	38	134	36.3	1.48889
57	57	57	34	0	0	0	0	1	0	1	6	6	4	6	1	10	0	0	1	18.8		1.94	10	10.1	29.1	114	18	9.7	0.78	1.5	1.5	54	37	80	36.4	1.48148
58	58	58	30	0	0	0	0	0	0	1	2	0	6	4	1	10	0	0	1	3.8		1.04	17.38	10.6	30.7	179	14	7	0.44	0.9	2.1	62	52	88	37	1.41935
59	59	59	36	0	0	1	1	0	0	1	2	6	8	2	1	10	0	1	0	0		0.96	12.31	10.4	30.2	93	24.7	12	0.62	1.4	2.5	126	78	95	36.5	0.753968
60	60	60	30	0	0	0	1	2	1	1	0	0	4	6	1	10	0	1	0	5.2	3.3	1.15	11.87	7.7	22.3	128	19	6.2	0.43	0.4	1.1	164	99	102	35.8	0.621951
61	61	61	29	0	0	0	1	2	0	0	0	0	2	7	1	9	0	0	1	1.8	3.7	1.11	22.72	9.9	29.8	180	14.2	8.4	0.67	0.6	2	148	103	124	36.8	0.837838
62	62	62	36	0	0	0	0	1	0	0	7	0	2	7	1	9	0	0	1	0.2	1.3	1.26	6.59	4.8	15	189	17	13.4	0.42	0.7	2.1	85	53	88	36.8	1.03529
63	63	63	31	0	0	0	1	1	0	0	3	0	2	7	1	9	0	0	1	2.8		1.01	38.19	10.6	31.3	177	15	9.2	0.65	0.8	2.3	108	58	125	37.2	1.15741
64	64	64	35	0	0	1	0	0	0	0	5	6	2	7	1	9	0	0	1	4.4		1.19	19.2	7.7	22.5	66	17.5	8	0.81	1.6	1.6	96	65	92	36.8	0.958333
65	65	65	33	0	1	0	1	1	0	0	5	12	3	6	1	9	0	0	1	3	2.2	1.92	10.6	7.1	21.6	16	15	18.9	0.79	0.8	1	109	65	120	36.4	1.10092
66	66	66	30	0	0	1	0	0	0	0	0	6	5	4	1	9	0	0	1	3.5		1.32	10.22	8.2	23.3	47	14.8	5.1	0.48	0.7	1.9	106	51	90	36.5	0.849057
67	67	67	31	0	0	0	0	1	0	0	3	6	0	8	0	8	0	0	1	2.2	2	1.33	17.4	13.3	37.6	82	23	8.7	0.28	1.2	2.4	96	54	92	36.8	0.958333
68	68	68	35	0	0	0	1	0	0	0	2	12	0	8	0	8	0	0	1	2.9	1.1	1.21	11.15	7.8	22.7	52	17	18.8	2.07	2.3	2.1	141	87	72	38.3	0.510638
69	69	69	32	0	0	0	0	1	0	0	2	0	0	8	0	8	0	0	1	3	1.9	0.97	9.74	3.2	9.8	90	15	12	0.62	0.6	2.3	115	60	115	36.8	1
70	70	70	32	0	0	0	0	2	0	0	2	6	0	8	0	8	0	0	1	3	3.1	1.09	35.2	10.5	32.2	188	15	14.6	0.78	0.2	2.1	82	59	119	36.4	1.45122
71	71	71	30	0	0	1	1	1	0	0	2	0	0	8	0	8	0	0	1	3.3	1.3	1.08	14.62	7	20.7	182	18.5	5	0.38	2.3	2.3	125	59	96	36.7	0.768
72	72	72	23	0	0	0	1	2	0	0	6	6	0	8	0	8	0	0	1	0	1.2	1.06	13.47	7.3	20.3	124	21.4	9.1	0.48	1.1	1.8	126	86	96	36.7	0.761905
73	73	73	35	0	0	1	0	1	0	0	0	0	2	6	1	8	0	0	0	0.8	3.6	1.63	18.23	10.4	31.1	170	15	8.3	0.69	1.2	1.6	80	60	110	36.5	1.375
74	74	74	33	0	0	0	0	0	0	0	0	6	2	6	1	8	0	0	1	4.4		1.43	10.86	6.2	18.7	62	17	11.8	0.77	0.7	1.9	93	50	100	36.7	1.07527
75	75	75	35	0	0	1	0	1	0	0	2	0	4	4	1	8	0	0	1	1.6	2.1	0.9	24.52	11.6	35.1	239	19	4.6	0.63	0.9	2.3	111	69	87	37	0.783784
76	76	76	38	0	0	1	0	1	0	0	2	0	4	4	1	8	0	0	1	5.1	1.8	1.92	13.87	11.8	33.4	107	15.6	10.9	0.69	3.3	2.3	113	60	73	37.9	0.646018
77	77	77	40	0	0	1	0	0	0	0	4	0	4	4	1	8	0	0	1	4.2		1.37	24.16	9.3	27.7	111	20	7.4	0.28	1.2	1.7	99	50	89	37.3	0.89899
78	78	78	21	0	0	1	0	0	0	0	0	0	4	4	1	8	0	0	1	3.1		1.09	13.19	9.1	26	129	23	9.5	0.59	1.6	3.2	110	56	70	36.5	0.636364
79	79	79	33	0	0	0	0	2	0	0	3	12	1	6	1	7	0	0	1	3	0.7	1.35	19.63	10.5	30.2	74	17	8.1	0.55	1.1	1.7	93	66	130	37.7	1.39785
80	80	80	36	0	0	0	1	2	0	0	2	0	2	5	1	7	0	0	1	2.2	1.4	1.1	23.8	7.8	22.5	213	18.4	9.1	0.78	1	1.6	114	61	155	36	1.35965
81	81	81	36	0	0	0	0	1	0	0	5	6	3	4	1	7	0	0	1	4.5	1.6	1.19	40.56	9.3	27.1	128	12	10.4	0.7	1.6	1.9	125	86	170	36.2	1.36
82	82	82	27	0	0	0	1	1	0	0	2	10	3	4	1	7	0	0	1	1.7	1.4	1.24	14.32	7.6	19.6	30	13	13.3	0.83	1.1	2.4	105	60	117	37	1.11429
83	83	83	39	0	0	0	0	0	0	0	2	0	3	4	1	7	0	0	1	0.9		1.43	15.3	6.4	18.6	114	16	12.2	0.62	0.4	1.4	97	58	101	36	1.04124
84	84	84	36	0	0	1	0	1	0	0	1	0	5	2	1	7	0	0	1	0	1.4	1.01	8.91	8.9	26.9	138	23	8.1	0.41	0.5	2.3	107	53	88	37.1	0.82243
85	85	85	35	0	0	0	0	1	0	0	5	0	0	6	0	6	0	0	1	2.8	2.1	1.24	20.87	10.1	29.2	131	15	11.9	0.49	1	2.3	86	51	124	36.8	1.44186
86	86	86	27	0	0	0	0	1	0	0	0	0	0	6	0	6	0	1	0	2.7	2.6	0.91	16.94	8.1	24.5	217	13	8.8	0.63	0.4	1.6	110	75	123	37.4	1.11818
87	87	87	39	0	0	0	1	1	0	0	4	0	0	6	0	6	0	0	1	1.2	2.1	1.2	11.35	8	23.3	108	19	9.2	0.75	0.5	1.3	104	68	120	36	1.15385
88	88	88	36	0	0	0	0	0	0	0	3	0	0	6	0	6	0	0	1	4.3		0.98	30.78	7	22.6	151	14.8	11.2	0.9	0.4	1.5	49	38	99	36.6	2.02041
89	89	89	32	0	0	0	1	0	0	0	3	6	0	6	0	6	0	0	1	1.9		1.2	15.17	7.2	21.4	120	20	5.8	0.55	0.4	1.4	112	81	138	36.1	1.23214
90	90	90	32	0	0	1	0	0	0	0	2	0	0	6	0	6	0	0	0	0		1.25	7.29	6.8	19.8	125	20	9.4	0.54	0.4	1.7	102	55	80	36.2	0.784314
91	91	91	26	0	0	0	0	1	0	0	3	0	0	6	0	6	0	0	1	4.2	1.2	1.1	19.81	6.2	18.4	165	13	11	0.68	0.4	1.6	91	58	101	36.6	1.10989
92	92	92	28	0	0	0	1	0	0	0	3	0	1	5	1	6	0	0	1	0	2.7	1.11	17.91	9	25.7	261	19.1	12.1	0.64	0.3	2.6	120	71	92	37.3	0.766667
93	93	93	33	0	0	1	0	1	0	0	7	0	2	4	1	6	0	0	1	9.3	1.7	2.13	20.5	11.9	37	126	9	5.4	0.49	1.7	2.2	100	73	140	36.5	1.4
94	94	94	32	0	0	0	0	0	0	0	0	0	2	4	1	6	0	0	1	3.8		0.9	17.42	11.6	33.7	185	18	6.9	0.39	1.4	2.4	90	70	77	37.6	0.855556
95	95	95	34	0	0	0	0	0	0	0	0	0	2	4	1	6	0	1	1	0	2.4	1.01	16.03	9.8	30	387	18.2	8.8	0.46	0.5	3.8	131	91	138	37.2	1.05344
96	96	96	31	0	0	0	1	0	0	0	2	6	2	4	1	6	0	0	1	1.9		1.1	17.68	10	29.7	57	18	13.5	0.94	1	2.1	121	70	78	36.5	0.644628
97	97	97	34	0	0	1	1	0	0	0	0	0	2	4	1	6	0	0	1	0		1.06	15.6	9.8	28.4	156	19	17.2	0.32	0.3	1.8	85	60	103	37.5	1.21176
98	98	98	38	0	0	1	0	1	0	0	3	0	2	4	1	6	0	0	1	1.6	2.8	1.04	18.94	8.9	26.9	180	20	9.5	0.42	0.7	1.7	109	52	110	36.6	1.00917
99	99	99	36	0	0	0	0	0	0	0	1	0	2	4	1	6	0	0	1	0.3	3	1.07	11.15	8.9	26.5	263	20.6	13.6	0.46	0.7	2	67	49	95	37	1.41791
100	100	100	34	0	0	0	0	0	0	0	0	0	2	4	1	6	0	0	1	0		1	20.64	8.8	26.1	161	19	8.4	0.43			108	65	86	36.5	0.796296
101	101	101	34	0	0	0	0	0	0	0	0	0	2	4	1	6	0	0	1	2.3		0.96	15.36	8.4	25.3	155	17	9.1	0.65			107	59	80	36	0.747664
102	102	102	40	0	0	1	0	1	0	0	2	0	2	4	1	6	0	0	1	3	0.9	1.14	20.76	7.4	21.3	138	20	6.1	0.53	0.7	2	74	36	73	35.8	0.986486
103	103	103	31	0	0	0	1	0	0	0	0	0	3	3	1	6	0	0	1	2.2	2	1.61	20.26	10.3	31.3	222	18.4	16.8	0.63	1.2	2.3	126	80	100	36.5	0.793651
104	104	104	33	0	0	1	1	1	0	0	5	0	3	3	1	6	0	0	1	2.1	1.3	1.37	10.57	8.7	24.8	90	20	8.6	0.34	0.8	1.7	110	60	97	36.6	0.881818
105	105	105	35	0	0	0	0	0	0	0	0	0	4	2	1	6	0	0	1	4.7		0.96	25.87	10.3	31.4	148	17	7.4	0.57	1.5	2.4	120	80	77	36.5	0.641667
106	106	106	30	0	0	0	0	0	0	0	0	0	4	2	1	6	0	0	1	3.4		1.03	14.24	10	29.2	113	16	4.4	0.46	1.2	2.2	105	56	106	38.7	1.00952
107	107	107	33	0	0	1	0	1	0	0	3	6	4	2	1	6	0	0	1	2.1	1.3	1.05	12.53	8.2	23.9	92	18	8.3	0.67	1.5	1.9	96	52	63	36.5	0.65625
108	108	108	27	0	0	0	1	8	1	0	0	12	2	4	1	6	0	0	1	2.5	1.5	0.88	15.66	11.3	31.2	40	15.6	30.4	1.12	0.5	2.4	166	110	109	36.5	0.656627
109	109	109	37	0	0	1	0	1	0	0	0	0	0	5	0	5	0	0	1	2.2	0.8	0.83	19.69	13.6	39.8	198	18	8.5	0.57	0.3	3.2	145	85	122	37.3	0.841379
110	110	110	35	0	0	0	1	0	0	0	5	0	0	5	0	5	0	0	1	0		1.01	5.84	11.9	35.7	327	22.1	12.6	0.55	0.5	4.1	113	81	94	36.8	0.831858
111	111	111	33	0	0	1	0	1	0	0	2	0	0	5	0	5	0	0	1	9.6	1.7	1.26	15.72	10.1	29.6	153	18.4	10.6	0.58	1.6	2.4	112	50	98	37.9	0.875
112	112	112	38	0	0	1	0	0	0	0	0	0	0	5	0	5	0	0	1	1.5		0.94	20.89	9.4	27.9	299	16	5.4	0.69			119	30	103	36.4	0.865546
113	113	113	33	0	0	0	1	0	0	0	0	0	0	5	0	5	0	1	0	0.9	2.1	0.86	17.83	8.2	24.1	232	20	9.8	0.51			104	68	71	36.9	0.682692
114	114	114	33	0	0	1	1	0	0	0	0	0	0	5	0	5	0	0	1	0.4	1.7	0.99	10.36	8	22.8	158	20.5	6.9	0.31	0.3	2.3	133	82	115	36.8	0.864662
115	115	115	30	0	0	0	0	1	0	0	0	6	0	5	0	5	0	0	0	6.1	1.7	1	12.41	6.9	20.1	72	17	6.6	0.48	0.6	1.7	106	71	92	37.4	0.867925
116	116	116	34	0	0	1	1	1	0	0	1	0	0	5	0	5	0	0	1	1	3.7	1.14	12.59	5.1	15.3	265	23	13.4	0.64	0.2	2.3	87	64	98	36	1.12644
117	117	117	37	0	0	1	0	0	0	0	3	0	1	4	1	5	0	0	1	0		1	11.6	9.7	29.8	151	18	8.9	0.64	0.3	2.3	136	78	79	36.9	0.580882
118	118	118	37	0	0	0	1	0	0	0	0	0	1	4	1	5	0	0	1	2.3		1.08	15.53	8	24.8	332	19	9.5	0.32	0.3	2.5	106	58	82	36	0.773585
119	119	119	37	0	0	0	1	1	0	0	1	0	1	4	1	5	0	0	1	4.2	1.5	0.99	21.42	8.2	24.3	215	18.3	8.3	0.48	0.7	2.8	103	64	140	37.4	1.35922
120	120	120	36	0	0	1	1	0	0	0	1	0	1	4	1	5	0	0	1	1.2		0.97	25.36	8.9	24.1	141	17	15.2	0.76	0.8	2.5	101	68	89	36.5	0.881188
121	121	121	27	0	0	0	0	1	0	0	0	0	1	4	1	5	0	0	1	2.1	2.5	1.1	13.2	6.8	20.5	143	15	7.4	0.6	0.5	2.5	96	68	120	36.7	1.25
122	122	122	33	0	0	0	0	0	0	0	0	0	2	3	1	5	0	0	0	3.9		0.93	33.58	9.5	29.3	124	15	6	0.64	0.6	2.6	144	79	113	36.3	0.784722
123	123	123	33	0	0	0	0	1	0	0	0	0	3	2	1	5	0	0	1	1.2	0.9	0.97	15.11	12.3	36.1	178	15.2	9.2	0.74	0.9	3	125	70	113	36.3	0.904
124	124	124	34	0	0	0	0	1	0	0	0	0	3	2	1	5	0	0	1	2.3	2.4	0.94	12.65	11.3	33.3	164	18	6.1	0.41	0.6	2.4	100	61	68	37	0.68
125	125	125	35	0	0	1	0	0	0	0	0	0	3	2	1	5	0	0	1	1.3		0.94	24.27	10.6	30.1	174	17	5.8	0.49			92	49	83	37.6	0.902174
126	126	126	28	0	0	1	1	0	0	0	0	0	3	2	1	5	0	0	0	0		1.1	7.73	9.4	27.7	225	21.8	4.9	0.49	1	2.8	117	68	87	36.2	0.74359
127	127	127	24	0	0	0	0	0	0	0	0	0	0	4	0	4	0	0	1	0.5		0.84	14.91	12.6	37.4	313	18	10.7	0.51	0.5	2.3	124	86	67	36.4	0.540323
128	128	128	36	0	0	1	0	0	0	0	0	0	0	4	0	4	0	0	1	1.6		0.96	18.44	11.9	34.7	312	18	26	0.68	0.7	3.6	150	98	81	38	0.54
129	129	129	31	0	0	0	1	0	0	0	0	0	0	4	0	4	0	0	1	0		0.96	10.74	11.5	33.5	298	21	8.3	0.55	0.4	3.6	101	67	86	36.3	0.851485
130	130	130	33	0	0	1	0	0	0	0	0	0	0	4	0	4	0	0	0	1.1		0.9	7.77	11.1	33.3	294	23	10.4	0.55	0.3	3.8	111	68	89	37.4	0.801802
131	131	131	33	0	0	0	0	1	0	0	3	0	0	4	0	4	0	0	1	1.9	1.1	2.07	19.83	11.4	32.2	114	18	12.2	0.96	1	2.1	110	72	121	37.8	1.1
132	132	132	31	0	0	0	0	1	0	0	5	0	0	4	0	4	0	0	0	5.4	2.2	0.94	24.01	10.5	30.9	194	16	7.3	0.42	0.5	2.4	119	74	122	38.3	1.02521
133	133	133	37	0	0	0	1	0	0	0	0	0	0	4	0	4	0	0	1	1.3		0.95	13.09	9.9	30	137	19	9.1	0.48	1.2	2.6	131	57	77	38.5	0.587786
134	134	134	29	0	0	0	0	0	0	0	0	0	0	4	0	4	0	0	1	2.5		1.3	16.35	8.4	26	189	17	6.1	0.46		2.5	112	70	94	36.7	0.839286
135	135	135	35	0	0	0	0	0	0	0	1	0	0	4	0	4	0	0	1	2		0.84	18.65	7.9	25.7	164	17	11.4	0.7	0.3	2.4	116	73	115	36.8	0.991379
136	136	136	34	0	0	0	1	0	0	0	0	0	0	4	0	4	0	0	1	0.5		0.99	16.12	8.7	25.5	144	16	6	0.48	0.3	1.9	110	68	67	37.3	0.609091
137	137	137	35	0	0	1	0	1	0	0	2	0	0	4	0	4	0	0	1	5.5	1.5	1.17	18.9	8.5	25	130	12.3	10.1	0.75	0.5	2.5	115	68	110	38.8	0.956522
138	138	138	30	0	0	1	0	0	0	0	1	0	0	4	0	4	0	0	1	2.7		0.98	18.67	7.9	24.8	258	18.7	8.3	0.58	0.2	2.3	94	59	89	36.6	0.946809
139	139	139	30	0	0	1	1	0	0	0	0	0	0	4	0	4	0	0	1	0		0.88	11.04	7.6	23	171	19	16.6	0.72	0.3	2	136	87	98	37	0.720588
140	140	140	30	0	0	0	0	0	0	0	1	0	0	4	0	4	0	0	1	0		0.92	12.13	7.8	22.4	256	15	8.5	0.84	0.4	1.8	90	44	120	36	1.33333
141	141	141	38	0	0	1	0	0	0	0	2	0	0	4	0	4	0	0	1	1.7		1.77	12.07	7.2	21.6	70		10	0.68	1.1	1.5	123	69	91	38.1	0.739837
142	142	142	35	0	0	1	0	0	0	0	0	0	0	4	0	4	0	0	0	0		0.9	15.5	7.4	21.3	262	19	6.3	0.43	0.4	2.5	97	68	97	36.3	1
143	143	143	31	0	0	0	0	0	0	0	0	0	0	4	0	4	0	0	0	0		1.01	5.86	7.2	21.2	295	21	13.7	0.54			105	79	90	36.6	0.857143
144	144	144	30	0	0	0	0	0	0	0	0	0	0	4	0	4	0	1	1	1.5	2.4	1.03	15.55	7.3	21.1	199	16.9	8	0.5	0.5	2.2	116	69	101	37	0.87069
145	145	145	39	0	0	0	1	0	0	0	0	0	1	3	1	4	0	0	1	0		1.07	14.97	9	26.3	178	20.1	15.6	0.6	0.6	3.2	112	73	73	36.7	0.651786
146	146	146	34	0	0	1	0	1	0	0	1	0	2	2	1	4	0	0	1	2.1		0.92	24.68	11.4	33.3	120	18	8.6	0.64	0.5	2.6	147	64	123	38.6	0.836735
147	147	147	33	0	0	1	0	0	0	0	0	0	2	2	1	4	0	0	0	2.7		0.93	32.22	10.8	32.6	180	19	5.7	0.56			97	63	110	37	1.13402
148	148	148	31	0	0	1	0	0	0	0	0	0	2	2	1	4	0	0	1	2.5		0.89	20.29	10.7	32.1	218	19	4.8	0.44	0.5	2.6	110	75	108	37.1	0.981818
149	149	149	35	0	0	1	1	0	0	0	0	0	2	2	1	4	0	0	0	4.3		0.95	20.27	10.5	31.9	144	16	8	0.6	0.4	2	100	71	98	36	0.98
150	150	150	29	0	0	0	0	0	0	0	0	0	2	2	1	4	0	0	1	1.3		0.93	15.21	10.1	30.2	181	17	7.7	0.48	0.4	2.3	110	65	122	37.2	1.10909
151	151	151	31	0	0	0	1	0	0	0	0	0	2	2	1	4	0	0	1	1.3	2.8	0.93	15.84	9.6	27.7	155	18.2	9.7	0.68	0.4	2.6	114	75	105	37.7	0.921053
152	152	152	32	0	0	1	0	0	0	0	0	0	2	2	1	4	0	0	1	0.8		1.36	19.68	8.6	27.4	141	15	8.7	0.57	1.4	2.1	101	69	76	37	0.752475
153	153	153	31	0	0	0	0	0	0	0	0	0	2	2	1	4	0	0	1	2.3		0.93	18.16	8.7	27.2	214	16	5.2	0.4	1.4	2.3	126	78	131	36.8	1.03968
154	154	154	32	0	0	0	1	0	0	0	0	0	2	2	1	4	0	0	1	1.9		1.01	17.54	8.3	26.8	159	15	10.1	0.56			110	85	82	36.2	0.745455
155	155	155	37	0	0	0	0	0	0	0	0	0	2	2	1	4	0	0	1	0		0.92	16.07	8.5	25.7	346	21	9.3	0.32	1	2.9	100	60	89	36.7	0.89
156	156	156	30	0	0	0	0	0	0	0	0	0	2	2	1	4	0	0	0	3.5	1.6	0.96	17.16	8.1	22.9	160	20.1	11.5	0.69	0.4	2.8	128	77	101	36.7	0.789062
157	157	157	29	0	0	0	0	0	0	0	0	0	4	0	1	4	1	1	1	1.5	3.6	0.94	19.36	13.6	39.2	122	16.5	9.6	0.75	0.5	2.9	146	100	128	37.4	0.876712
158	158	158	29	0	0	1	0	0	0	0	0	0	4	0	1	4	0	0	1	1.8		0.88	17.51	13	38.4	93	14	7.9	0.41	1.1	2.6	108	55	78	36.5	0.722222
159	159	159	29	0	0	0	1	0	0	0	0	6	4	0	1	4	0	0	0	4.2		0.95	21.19	12.6	37.9	75	16.2	17.4	1	0.6	2.7	140	93	100	36.7	0.714286
160	160	160	29	0	0	1	1	0	0	0	0	0	4	0	1	4	0	0	1	0.9		1.05	24.26	12.9	37.9	205	21	13.6	0.81	0.5	2.8	106	71	108	37.3	1.01887
161	161	161	36	0	0	1	0	0	0	0	0	0	4	0	1	4	0	0	1	2.3	2	0.96	29.79	11.2	33	150	14.4	5.6	0.48	1.4	3	110	70	118	37.8	1.07273
162	162	162	35	0	0	0	1	0	0	0	0	0	0	3	0	3	0	0	1	0		0.99	5.08	11.3	34.5	227	18	12.4	0.42	0.7	3.6	127	80	99	37.2	0.779528
163	163	163	31	0	0	0	0	0	0	0	0	0	0	3	0	3	0	0	1	2.7		0.89	32.23	10.6	31.3	284	15	8.5	0.56	0.6	2.8	115	64	107	36.8	0.930435
164	164	164	31	0	0	0	0	0	0	0	0	0	0	3	0	3	0	1	1	4.3	6.8	0.91	27.87	10.1	29.9	156	14.3	8.6	0.73	0.4	2.5	163	102	133	37.8	0.815951
165	165	165	36	0	0	0	1	1	0	0	0	0	0	3	0	3	0	0	1	0	0.9	1.03	12.95	8.1	25.5	392	23	12.1	0.46	0.5	2.9	107	58	134	36.2	1.25234
166	166	166	28	0	0	0	1	1	0	0	0	0	0	3	0	3	0	0	1	0	1.1	1.06	12.32	8.2	24.8	134	19.9	7.4	0.55	0.3	1.7	140	74	119	36.5	0.85
167	167	167	32	0	0	1	0	0	0	0	0	0	0	3	0	3	0	0	1	2.2		0.95	19.62	8.5	23.9	278	19.3	5	0.27	1	2.3	105	71	116	36.3	1.10476
168	168	168	35	0	0	1	0	0	0	0	1	0	0	3	0	3	0	0	1	1.3		1.06	15.55	8	23.5	115	19	9.7	0.39	0.4	2.2	119	77	109	37.1	0.915966
169	169	169	35	0	0	0	0	1	0	0	0	0	0	3	0	3	0	0	1	2.6	1.6	1.24	23.46	7.6	22.7	179	19.7	6.1	0.39	0.4	2.1	140	78	94	38.6	0.671429
170	170	170	32	0	0	0	0	1	0	0	0	0	0	3	0	3	0	0	1	3.5	2.2	0.97	21.11	7.2	22.1	183	14	8.6	0.56	0.6	2.2	118	78	144	37	1.22034
171	171	171	22	0	0	1	0	0	0	0	0	0	0	3	0	3	0	0	1	0.7		1.06	8.98	7.6	22.1	157	18	7.1	0.42	0.2	2.2	100	58	105	36	1.05
172	172	172	25	0	0	1	0	0	0	0	1	0	0	3	0	3	0	0	1	0.4		1.07	16.12	6.8	21.3	294	19	14.1	0.55	0.3	2.3	94	75	90	36.8	0.957447
173	173	173	36	0	0	1	0	0	0	0	0	0	1	2	1	3	0	0	0	1.4		0.87	14.05	13	40.1	311	22	8.2	0.44			86	54	84	36.4	0.976744
174	174	174	31	0	0	0	1	0	0	0	0	0	1	2	1	3	0	0	1	4.4		0.99	19.55	12.5	37.2	156	19	6.7	0.54	0.8	2.7	117	73	105	37.2	0.897436
175	175	175	34	0	0	0	0	1	0	0	0	0	1	2	1	3	0	1	0	4.2	3.6	0.88	28.55	12.2	37.1	189	18	9.2	0.87	0.6	2	118	85	109	36.4	0.923729
176	176	176	35	0	0	0	0	0	0	0	0	0	1	2	1	3	0	0	1	6.8		0.95	39.48	10.8	32	254	8	7.5	0.63	0.8	2.4	98	60	103	36.5	1.05102
177	177	177	30	0	0	1	0	0	0	0	0	0	1	2	1	3	0	0	0	0.9		0.82	19.25	10.5	30.2	159	19	5.1	0.41	0.4	2.3	118	66	89	36.5	0.754237
178	178	178	26	0	0	0	1	0	0	0	0	0	1	2	1	3	0	0	1	1.8		1.08	18.15	9.8	28.6	444	21	12.5	0.66	0.6	2.3	120	70	88	36.5	0.733333
179	179	179	29	0	0	0	1	0	0	0	0	0	1	2	1	3	0	0	0	1.2		0.97	10.84	8.2	24.4	107	20	11.7	0.64	0.6	2.1	119	70	100	36.5	0.840336
180	180	180	33	0	0	0	1	1	0	0	1	6	1	2	1	3	0	0	1	0	2	1.19	14.86	8.2	23.6	82	17	6.5	0.48	0.9	2.1	157	66	80	36.7	0.509554
181	181	181	36	0	0	1	1	0	0	0	0	0	3	0	1	3	0	0	1	0.6		0.86	16.01	11.7	34.4	148	20	9.8	0.57			112	67	84	36.6	0.75
182	182	182	33	0	0	0	0	0	0	0	0	0	3	0	1	3	0	0	0	0	1.1	0.98	8.77	7.7	21.8	264	23.6	13.5	0.37	0.4	2.3	111	73	82	36.5	0.738739
183	183	183	34	0	0	0	0	1	0	0	3	0	0	2	0	2	0	1	0	5.3	1.9	0.91	21.94	14.8	43.1	143	17	7.2	0.67	0.8	2.4	102	54	90	37.7	0.882353
184	184	184	36	0	0	0	0	0	0	0	0	0	0	2	0	2	0	0	1	1		0.88	22.39	12.9	38.7	195	17	9.7	0.61	0.4	2.6	84	38	88	36.5	1.04762
185	185	185	33	0	0	0	0	2	0	0	0	0	0	2	0	2	0	0	1	3.2	1.7	0.94	19.05	13.1	38.4	169	17	4.7	0.54	1.7	2.8	107	59	75	36.5	0.700935
186	186	186	39	0	0	1	0	0	0	0	0	0	0	2	0	2	0	0	1	0		0.87	10.87	12.5	37.8	295	22	18.9	0.62	0.3	4.1	110	74	82	36.3	0.745455
187	187	187	36	0	0	1	0	0	0	0	0	0	0	2	0	2	0	0	0	3.1		0.89	17.9	12.2	35.9	153	15	4.9	0.49			102	70	81	37.3	0.794118
188	188	188	36	0	0	1	0	0	0	0	0	0	0	2	0	2	0	0	1	1.6		1.06	26.79	12.1	35.3	230	20	6.4	0.54	1.5	2.8	125	84	130	35.9	1.04
189	189	189	27	0	0	0	0	0	0	0	0	0	0	2	0	2	0	0	1	1.1		0.81	20.06	11.6	34.9	216	14	5.3	0.71	1.3	2.1	141	85	93	37.8	0.659574
190	190	190	31	0	0	0	0	1	0	0	0	0	0	2	0	2	0	0	1	1.4	2.2	1.01	24.31	11.7	34.5	250	15	8.1	0.47	0.9	2.7	87	61	87	36	1
191	191	191	31	0	0	0	0	0	0	0	0	0	0	2	0	2	0	0	1	3.9	2.9	0.84	20.26	11.8	34.3	196	17.1	12.7	0.76	0.3	3.3	105	70	78	37.5	0.742857
192	192	192	27	0	0	0	0	0	0	0	0	0	0	2	0	2	0	0	1	3.3		1.04	13.34	11	33.6	132	15	11.9	0.52	1.5	2.7	113	63	87	36	0.769912
193	193	193	33	0	0	0	0	0	0	0	0	0	0	2	0	2	0	0	1	2.1		0.95	10.78	10.8	32.9	298		9.2	0.43	0.5	3.3	115	72	103	36.9	0.895652
194	194	194	31	0	0	0	0	0	0	0	0	0	0	2	0	2	0	0	0	1.8		0.92	24.06	10.4	31.6	275	18	5.1	0.43	0.8	2.4	110	61	93	37	0.845455
195	195	195	34	0	0	1	0	0	0	0	0	0	0	2	0	2	0	0	1	1.5		0.94	15.75	10.8	31.1	199	16	7.3	0.42	0.5	2.9	110	68	125	36.1	1.13636
196	196	196	38	0	0	0	0	0	0	0	0	0	0	2	0	2	0	0	0	1.1		1.01	12.96	10.7	31	473	23	16.1	0.71	0.4	2.5	130	80	117	36.9	0.9
197	197	197	29	0	0	0	0	0	0	0	0	0	0	2	0	2	0	0	0	0		0.97	6.35	10.1	30.9	372	22	15.4	0.81			79	65	73	36.2	0.924051
198	198	198	31	0	0	1	1	0	0	0	0	0	0	2	0	2	0	0	0	0		0.96	7.11	10.5	30.9	383	19.7	8.8	0.43	0.3	3.6	82	59	110	36.8	1.34146
199	199	199	31	0	0	0	0	0	0	0	0	0	0	2	0	2	0	0	0	0		0.96	42.55	10	30.6	293	12.5	12.9	0.67	0.5	2.5	88	51	167	36	1.89773
200	200	200	33	0	0	1	0	0	0	0	0	0	0	2	0	2	0	0	1	2.2		1	13.18	10.6	30.4	146	20	5	0.36	0.7	2.6	117	63	85	38.3	0.726496
201	201	201	37	0	0	0	0	0	0	0	0	0	0	2	0	2	0	0	1	0.8		1.04	22.71	10.2	30.3	195		5.5	0.43	1.9	1.8	125	71	92	38.2	0.736
202	202	202	36	0	0	1	1	0	0	0	2	0	0	2	0	2	0	0	1	2.3		1.04	17.98	9.4	30.1	314	17	13.9	0.47	0.5	3.1	109	67	82	37.5	0.752294
203	203	203	36	0	0	0	0	0	0	0	0	0	0	2	0	2	0	0	1	1.3	0.7	0.94	11.62	10.6	30	388	20.3	22.7	0.36	0.4	3.3	95	70	100	36	1.05263
204	204	204	25	0	0	0	1	0	0	0	0	0	0	2	0	2	0	0	0	0		0.91	10.41	9.8	30	188	20	4.8	0.45	0.5	2.6	127	74	87	36.3	0.685039
205	205	205	34	0	0	1	1	0	0	0	0	0	0	2	0	2	0	0	0	0.3		0.99	12.15	9.9	29.8	169	19	6.4	0.45			149	78	106	36.2	0.711409
206	206	206	41	0	0	1	0	0	0	0	0	0	0	2	0	2	0	0	0	2.3		0.9	22.82	10	29.5	260	17	6.7	0.5			124	74	95	37.6	0.766129
207	207	207	34	0	0	0	0	0	0	0	0	0	0	2	0	2	0	0	1	2		1.01	10.51	10.2	29.5	182	12	4.3	0.26	0.4	1.6	119	85	136	36.1	1.14286
208	208	208	26	0	0	1	0	1	0	0	2	0	0	2	0	2	0	0	1	5.1	2.1	1.04	12.21	9.7	29.3	326	23	11.3	0.55	0.8	3.1	120	80	92	36.3	0.766667
209	209	209	28	0	0	0	1	0	0	0	0	0	0	2	0	2	0	0	1	1		1.08	16.26	9.9	29.1	93	16	10.7	1.16	0.4	2	131	85	102	36.5	0.778626
210	210	210	26	0	0	0	1	0	0	0	0	0	0	2	0	2	0	0	1	0.1	2.3	0.9	13.77	10	29.1	55	17.8	8.2	0.6	0.6	2.3	128	96	110	35	0.859375
211	211	211	37	0	0	1	0	0	0	0	0	0	0	2	0	2	0	0	0	0		0.91	14.82	10.2	28.7	181	18.8	3.4	0.25	0.7	2.7	110	80	79	36.6	0.718182
212	212	212	35	0	0	1	0	0	0	0	0	0	0	2	0	2	0	0	0	0.5		0.94	18.33	9.9	28.4	188	20	4.3	0.45			107	72	82	36.2	0.766355
213	213	213	32	0	0	1	0	1	0	0	0	0	0	2	0	2	0	0	1	0	1.2	0.94	7.55	9.5	28.1	431	21.2	16	0.44	0.4	3.2	90	50	95	36	1.05556
214	214	214	28	0	0	1	0	0	0	0	3	0	0	2	0	2	0	0	1	2		0.98	21.24	9.6	27.8	223		6.7	0.41	0.9	2.7	113	62	98	37.2	0.867257
215	215	215	35	0	0	0	0	0	0	0	1	0	0	2	0	2	0	0	1	0		0.99	16.36	9.2	27.5	220	20	12.1	0.62	0.3	2.2	139	79	83	36.9	0.597122
216	216	216	33	0	0	0	0	0	0	0	0	0	0	2	0	2	0	0	0	0.4		0.95	20.64	8.9	27.3	154	18	8.7	0.4	0.5	2.5	106	58	92	37.2	0.867925
217	217	217	35	0	0	1	0	0	0	0	0	0	0	2	0	2	0	0	1	0		0.97	10.28	9.3	27.1	262	23	13.2	0.64	0.3	3	112	60	86	36.6	0.767857
218	218	218	34	0	0	1	1	0	0	0	0	0	0	2	0	2	0	0	1	0		1.04	8.9	8.4	25.7	301	20	11.1	0.54	0.2	2.7	91	58	80	36.8	0.879121
219	219	219	34	0	0	0	0	0	0	0	0	0	0	2	0	2	0	0	1	3.1		0.89	9.59	8.6	25.4	115	20	14.4	0.51	0.4	2.6	154	86	88	37.4	0.571429
220	220	220	32	0	0	0	1	0	0	0	0	0	0	2	0	2	0	0	0	3.2		0.88	12.98	8.1	25	293	22	7.5	0.58	0.3	2.5	141	73	110	38.4	0.780142
221	221	221	31	0	0	0	0	0	0	0	0	0	0	2	0	2	0	0	1	0.6		0.91	13.02	8.5	24.9	122	17	8.7	0.72	0.4	1.7	137	67	89	37	0.649635
222	222	222	31	0	0	1	0	0	0	0	0	0	0	2	0	2	0	0	0	0		0.98	8.32	7.9	24.7	273	23	9.8	0.46			140	82	88	36.9	0.628571
223	223	223	35	0	0	1	0	0	0	0	0	0	0	2	0	2	0	0	0	2.4		0.98	17.78	8.7	24.6	165	16	7.3	0.38	0.4	2.1	105	54	105	37.3	1
224	224	224	37	0	0	0	0	0	0	0	0	0	0	2	0	2	0	0	1	1.6		0.87	8.12	8	23.8	192	23	18	0.29	0.3	2.5	112	72	78	36.3	0.696429
225	225	225	28	0	0	0	1	0	0	0	0	0	0	2	0	2	0	0	0	0		1	14.96	8.1	22.7	210	20	6.7	0.43	0.3	2.6	148	74	104	37	0.702703
226	226	226	29	0	0	0	0	0	0	0	0	0	0	2	0	2	0	0	1	0		0.98	3.9	7.4	22.6	262	23	13.5	0.56	0.3	3.2	130	80	70	36.5	0.538462
227	227	227	33	0	0	0	1	1	0	0	0	0	0	2	0	2	0	0	1	1.8	0.6	1.21	9.99	6.6	22.3	167	14	5.9	0.55	0.8	2.3	140	78	97	36.3	0.692857
228	228	228	31	0	0	0	0	0	0	0	0	0	1	1	1	2	0	0	1	2.2		0.96	18.98	10	28.4	174	16	6.8	0.54	0.5	2.3	120	80	79	36.5	0.658333
229	229	229	28	0	0	0	0	0	0	0	0	0	2	0	1	2	0	0	1	2.3		0.96	14.48	11.5	34.3	162	18	11.4	0.47	0.5	2.6	125	59	84	36.6	0.672
230	230	230	40	0	0	1	1	0	0	0	0	0	2	0	1	2	0	0	1	0.9		0.79	20.35	11.6	33.8	261	19	6.7	0.51	1.2	2.7	126	72	85	36.4	0.674603
231	231	231	36	0	0	0	0	0	0	0	0	0	0	1	0	1	0	0	1	2.4		1.01	25.29	11.6	35.9	232	20	8.1	0.63	1.1	3.8	144	90	101	36.7	0.701389
232	232	232	39	0	0	0	1	0	0	0	0	0	0	1	0	1	0	0	1	0.1	2	0.94	13.49	11	33.6	245	20.5	7	0.41	0.4	2.7	130	58	75	37.1	0.576923
233	233	233	25	0	0	0	0	1	0	0	0	0	0	1	0	1	0	0	1	0	0.8	1.03	15.37	10.6	32	353	19	13.5	0.61	0.6	2.8	97	51	85	36.6	0.876289
234	234	234	33	0	0	1	1	0	0	0	0	0	0	1	0	1	0	0	1	0.7		0.99	24.08	9.8	30.9	419		11.9	0.54	0.6	3.6	156	83	122	37.3	0.782051
235	235	235	33	0	0	0	1	0	0	0	0	0	0	1	0	1	0	0	1	2		0.9	16.09	10.3	30.7	134	18	10.8	0.45	0.5	2.3	94	65	78	35.8	0.829787
236	236	236	30	0	0	0	1	0	0	0	0	0	0	1	0	1	0	0	0	0.9		0.88	20.98	10.6	30.4	104	17	10.3	0.8	1.1	2.5	146	94	85	36.5	0.582192
237	237	237	30	0	0	0	1	0	0	0	0	0	0	1	0	1	0	0	0	4		0.94	9.77	10	30.3	189	19	3.5	0.34			111	67	98	37.4	0.882883
238	238	238	33	0	0	1	0	0	0	0	0	0	1	0	1	1	0	0	0	1.4		0.87	23.09	11.6	35	216	17	7.6	0.64			157	92	92	36.7	0.585987
239	239	239	32	0	0	0	1	0	0	0	0	0	1	0	1	1	0	0	0	0.9	1	1.04	14.77	11.5	34.6	159	19	5.6	0.49	0.8	2.8	152	90	100	38.2	0.657895
240	240	240	28	0	0	0	0	0	0	0	0	0	1	0	1	1	0	0	0	0		0.9	25	11.8	33	187	18	7.9	0.64	0.6	2.7	134	86	112	39	0.835821
241	241	241	28	0	0	1	0	0	0	0	0	0	1	0	1	1	0	0	0	3.6		0.9	17.21	10.5	32.9	271	17	2.4	0.31	0.5	2.7	107	66	82	36.5	0.766355
242	242	242	27	0	0	0	1	0	0	0	0	0	1	0	1	1	0	0	0	1.6		0.92	16.64	10.1	29.6	168	20	8.7	0.5	0.6	2.8	95	61	73	36.3	0.768421
243	243	243	33	0	0	0	0	0	0	0	0	0	1	0	1	1	0	0	0	2.9		0.93	21.58	10.4	29.4	163	16	5.9	0.52	0.7	2.3	147	72	63	36.6	0.428571
244	244	244	30	0	0	0	1	0	0	0	0	0	1	0	1	1	0	0	0	0		1.1	16.48	9.7	27.1	259	21	9.7	0.65			150	59	74	38.2	0.493333
245	245	245	32	0	0	1	0	0	0	0	0	0	0	0	0	0	0	0	1	5.6		0.89	17.15	14.3	41.1	162	20	4.9	0.5			122	78	92	37.5	0.754098
246	246	246	36	0	0	1	0	0	0	0	0	0	0	0	0	0	0	0	1	2.8		0.87	15.98	13.4	40.2	130	20	6.8	0.8			131	67	81	37.3	0.618321
247	247	247	31	0	0	0	1	0	0	0	0	0	0	0	0	0	0	0	0	2.2		0.89	9.08	13	40	419	22	11.1	0.55	0.3	4.2	147	94	103	37.1	0.70068
248	248	248	33	0	0	0	0	0	0	0	0	0	0	0	0	0	0	0	0	2.8		0.85	19.83	13.6	39.6	139	16	6.4	0.46	1.1	3.3	102	78	78	36.3	0.764706
249	249	249	35	0	0	1	0	0	0	0	0	0	0	0	0	0	0	0	0	1.5		0.86	16.68	13.5	39.6	203	21	6.9	0.57	1	3.1	160	79	95	38.2	0.59375
250	250	250	23	0	0	1	0	0	0	0	0	0	0	0	0	0	0	0	0	0		0.84	6.2	12.1	39.1	256	22.1	13.4	0.51	0.4	3.6	120	72	81	36.6	0.675
251	251	251	33	0	0	1	0	0	0	0	0	0	0	0	0	0	0	0	0	1.8		0.88	17.84	12.1	38.4	181		8.3	0.57	0.5	3.2	153	72	95	37.5	0.620915
252	252	252	31	0	0	1	1	0	0	0	0	0	0	0	0	0	0	0	1	0		1.06	15.46	12.4	38.2	156	18	11.6	0.68		2.6	79	57	92	36.7	1.16456
253	253	253	28	0	0	0	0	0	0	0	0	0	0	0	0	0	0	0	0	3.3		0.86	20.42	12.9	36.7	209	23	6.9	0.62	0.5	2.8	101	65	81	36.6	0.80198
254	254	254	32	0	0	1	0	0	0	0	0	0	0	0	0	0	0	0	0	0.2		0.91	8.06	12.6	36.7	178	20	12.6	0.53			125	55	73	36	0.584
255	255	255	36	0	0	1	0	0	0	0	0	0	0	0	0	0	0	0	0	1.3		0.86	9.88	12.1	36	152	21	6.8	0.63	0.4	2.7	156	77	75	36.5	0.480769
256	256	256	31	0	0	0	0	0	0	0	0	0	0	0	0	0	0	0	1	0		0.86	8.1	11.9	35.9	158	21	12.3	0.53	0.6	3.1	108	69	58	37	0.537037
257	257	257	28	0	0	0	0	0	0	0	0	0	0	0	0	0	0	0	1	1.8		0.86	21.42	12.2	35.7	188	16	6	0.68	0.8	2.7	110	62	71	37.4	0.645455
258	258	258	33	0	0	0	0	0	0	0	0	0	0	0	0	0	0	0	1	1.5		0.84	27.83	11.4	35.7	210	20	8.6	0.45	0.5	2.6	104	67	103	37.5	0.990385
259	259	259	32	0	0	0	1	0	0	0	0	0	0	0	0	0	0	0	1	1		0.89	6.38	12.3	35.4	208	22	6	0.46			119	72	69	37	0.579832
260	260	260	32	0	0	0	0	0	0	0	0	0	0	0	0	0	0	1	0	2.3	2	0.98	20.04	11.5	35.1	222	16.7	7.7	0.54	0.8	3.1	96	66	82	37.4	0.854167
261	261	261	36	0	0	0	1	0	0	0	0	0	0	0	0	0	0	0	1	0		0.98	4.65	11.1	35.1	252	26	17.1	0.8			144	96	67	36.5	0.465278
262	262	262	23	0	0	0	0	0	0	0	0	0	0	0	0	0	0	0	0	0		0.87	15.44	11.8	35.1	186	15	6	0.38	0.5	3.1	161	90	65	36.2	0.403727
263	263	263	44	0	0	1	0	0	0	0	0	0	0	0	0	0	0	0	0	1.7		0.95	18.64	11.7	34.6	174	16	8.1	0.53	0.6	2.6	123	78	89	36.5	0.723577
264	264	264	29	0	0	0	0	0	0	0	0	0	0	0	0	0	0	0	0	0		0.95	8.45	11.1	34.5	250	21	11.9	0.62	0.4	3.3	105	98	62	35.6	0.590476
265	265	265	31	0	0	0	0	0	0	0	0	0	0	0	0	0	0	0	0	1.4	1.7	0.92	14.21	11.5	34	196	17.5	9.5	0.51	1.2	2.8	113	60	80	36.6	0.707965
266	266	266	36	0	0	1	0	0	0	0	0	0	0	0	0	0	0	0	0	0		0.9	21.22	11	33.8	169	18	13.4	0.95			117	82	80	36.8	0.683761
267	267	267	27	0	0	0	1	0	0	0	0	0	0	0	0	0	0	0	1	2.4		0.95	25.36	11.4	33.6	261	19	4	0.47			102	54	93	36.8	0.911765
268	268	268	17	0	0	0	0	0	0	0	0	0	0	0	0	0	0	0	0	0		0.88	12.94	11.2	33.6	250	21	7.1	0.53	0.5	3.3	111	63	81	36	0.72973
269	269	269	34	0	0	1	0	0	0	0	0	0	0	0	0	0	0	0	1	4.1		0.94	21.68	11.8	33.4	135	15	7.3	0.54	0.5	2.9	106	68	85	36.7	0.801887
270	270	270	29	0	0	1	0	0	0	0	0	0	0	0	0	0	0	0	0	1.1		0.82	15.27	11.5	33.1	173	15	5.6	0.51	0.4	3	115	59	71	36.3	0.617391
271	271	271	32	0	0	1	1	0	0	0	0	0	0	0	0	0	0	0	0	0		0.93	15.13	10.6	32.5	136	16	7.6	0.63			127	70	81	37.2	0.637795
272	272	272	35	0	0	1	0	0	0	0	0	0	0	0	0	0	0	0	1	0		0.88	13.65	10.7	31.4	162	17	6.5	0.43	0.3	2.7	97	64	86	36.5	0.886598
273	273	273	31	0	0	0	0	0	0	0	0	0	0	0	0	0	0	0	0	0.9		1.01	9.95	9.3	28.6	371	21	6.9	0.59			117	65	99	37	0.846154
274	274	274	38	0	0	0	1	0	0	0	0	0	0	0	0	0	0	0	1	1.8	1.6	0.91	19.21	9.7	28.3	205	18.9	6.3	0.42	1.2	2.7	112	72	77	37.6	0.6875
275	275	275	30	0	0	0	0	0	0	0	0	0	0	0	0	0	0	0	1	2.5		0.88	28.57	9.6	27.7	335	17	9.8	0.49			116	66	102	36.7	0.87931
276	276	276	30	0	0	0	0	0	0	0	0	0	0	0	0	0	0	0	0	0		1.06	10.8	8.7	26.5	377	21	10.8	0.47	0.4	2.8	146	85	62	36	0.424658
277	277	277	34	0	0	0	0	0	0	0	0	0	0	0	0	0	0	0	0	10		1.12	20.3	9.3	26.1	104	17	6	0.58	0.7	1.9	98	67	80	36.8	0.816327
278	278	278	28	0	0	0	0	0	0	0	0	0	0	0	0	0	0	0	0	3.1		1.01	22.69	8.7	25.7	143	19	3.9	0.45		2.3	110	61	83	36.5	0.754545

## Sheet: Sheet2
변수명	type	설명		변수값의 단위 및 범위, 변수값에 대한 설명
내원번호	환자정보
연구내원번호	환자정보
등록번호	환자정보
연구등록번호	환자정보
응급실접수	환자정보
age	continuous	나이
inhospitaldeath	category	병원내 사망여부		1: 사망 0: 생존
DIC	category	DIC 발생여부		1: 발생 0: 비발생
parity	category	초산 or 경산		1: 경산 0: 초산
Type_delivery	category	분만방법		1: C-sec 2: VD
ICU_day	continuous	중환자실 재실기간
mental	category	의식수준		0: alert 1: drowsy 2: stupor 3: semicoma
packedRBC_24h	continuous	24시간내 수혈된RBC양
massive	category	대량수혈여부		1: 대량수혈 0: 대량수혈은 아님
FFP 24	continuous	24시간내 수혈된FFP양
Pconc 24	continuous	24시간내 수혈된Pconc양
pre RBC	continuous	병원전 수혈된RBC양
Prehospital_transfusion	category	병원전 수혈시행여부		1: 시행 0: 미시행
total transfusion	continuous	전체수혈양(병원전+병원후)
total massive	category	전체대량수혈여부		1: 대량수혈 0: 대량수혈은 아님
hysterectomy	category	Hysterectomy 여부		1: 시행 0: 미시행
emergent surgery	category	수술여부		1: 시행 0: 미시행
embolization	category	색전술 시행여부		1: 시행 0: 미시행
DNI	continuous	검사결과
lactate	continuous	검사결과
PT_INR	continuous	검사결과
WBC	continuous	검사결과
Hb	continuous	검사결과
Hct	continuous	검사결과
PLT	continuous	검사결과
tCO2	continuous	검사결과
BUN	continuous	검사결과
Cr	continuous	검사결과
T.bil	continuous	검사결과
Albumin	continuous	검사결과
SBP	continuous	수축기혈압
DBP	continuous	이완기혈압
PR	continuous	맥박수
BT	continuous	체온
SI	continuous	쇼크인덱스
